# Supplementary material for: Ideal Photothermal Materials Based on Ge Subwavelength Structure
Source: Molecules. 2024 Oct 23;29(21):5008. doi: 10.3390/molecules29215008 (PMC11547708; doi:10.3390/molecules29215008)
Supplement: Supplementary file 1 [file molecules-29-05008-s001.zip]

Archive with 1 entries (1 files):
- molecules-3266103-supplementary.pdf
